# Supplementary material for: The Impact of the Different Stages of COVID-19, Time of the Week and Exercise Frequency on Mental Distress in Men and Women
Source: Nutrients. 2022 Jun 21;14(13):2572. doi: 10.3390/nu14132572 (PMC9268137; doi:10.3390/nu14132572)
Supplement: Supplementary file 1 [file nutrients-14-02572-s001.zip]

Archive with 1 entries (1 files):
- nutrients-1763574-supplementary.pdf
